# Supplementary material for: A long-term ecosystem monitoring dataset from the ICP Integrated Monitoring network: biogeochemical data from 1977–2020 across 14 European countries
Source: Sci Data. 2026 Apr 8;13:589. doi: 10.1038/s41597-026-07181-8 (PMC13068901; doi:10.1038/s41597-026-07181-8)
Supplement: Supplementary file 1 — Supplementary Information [file 41597_2026_7181_MOESM1_ESM.xlsx]

## Sheet: Site × Subprogramme Coverage
Supplementary Table 1 : Overview of all site, year and subprogramme combinations in the ICP IM database
Legend:	Open data	By-request data
ICP Integrated Monitoring — Site × Subprogramme Temporal Coverage
Site	Country	Site name	AC	AL	AM	BB	BI	EP	FC	FD	GW	LC	LF	MB	MC	PC	RW	SC	SF	SW	TF	VG	VS
			Air chemistry	Aerial green algae	Meteorology	Birds	Tree bioelements	Epiphytes	Foliage chemistry	Forest damage	Groundwater chemistry	Lakewater chemistry	Litterfall chemistry	Microbial decomp.	Metal chem. mosses	Precipitation chemistry	Runoff water chemistry	Soil chemistry	Stemflow	Soilwater chemistry	Throughfall chemistry	Vegetation	Vegetation structure
AT
AT01	AT	ZÖBELBODEN	1995–2019		1995–2019			1993–1998	1992–2017				1993–2019			1993–2019	1994–2019		1999–2004	1993–2019	1993–2019	1993–1993
CH
CH02	CH	LAGO NERO	1996–2019		2016–2019							2015–2016				2015–2019	2015–2019	2018–2018		2017–2019		2017–2017
CZ
CZ01	CZ	ANENSKE POVODI	1999–2019		1989–2019						2008–2019					1989–2019	1989–2019	2002–2015		2007–2019	1990–2019
CZ02	CZ	LYSINA	1993–1996	2014–2015	1967–2018	2010–2010	1994–1994		1994–1994		1989–2018	1991–2018	2008–2008			1990–2018	1989–2018	1993–1993		1990–2018	1990–2018	2015–2015
DE
DE01	DE	FORELLENBACH	1999–2019		1999–2019	2000–2002			1998–2019	1999–2014	1999–2019		1992–2019	1999–2019		1999–2019	1999–2019	2011–2011	1999–2005	1999–2019	1999–2019	1990–2008	2000–2000
DE02	DE	NEUGLOBSOW	1992–2019		1967–2019				2006–2019		1998–2019	1998–2019	2004–2019			1998–2019		2004–2016	2004–2019	1998–2019	1998–2019	2004–2017
EE
EE01	EE	VILSANDI	1999–2019		1999–2019			2001–2004	1999–2019	2011–2017			1999–2019	1999–2019	2000–2015	1999–2019		2000–2015	1999–2019	1999–2018	1999–2019
EE02	EE	SAAREJÄRVE	1999–2019	1999–2017	1999–2019		2012–2012	2001–2012	1999–2019	1999–2017	1999–2014		1999–2019	1999–2019	2000–2016	1999–2019	1999–2019	2000–2015	1999–2019	1999–2018	1999–2019
ES
ES02	ES	BERTIZ	2008–2019		2008–2017				2008–2018	2007–2012			2008–2019			2007–2019	2007–2019	2010–2015	2008–2019	2007–2018	2007–2019	2007–2007	2007–2007
FI
FI01	FI	VALKEA-KOTINEN	1999–2019		1999–2019				1995–2019			1999–2019	2007-2016			1999–2019	1999–2019		1999	1999–2019	1999–2019	1990–2009
FI03	FI	HIETAJÄRVI	1999–2000		1999–2019				1995–2019			1999–2019	2007-2016			1999–2019	1999–2019		1999	1999–2019	1999–2019	1990–2009
FI04	FI	PESOSJÄRVI	1999–2019		1999–2016				1999-2001			1999–2012				1999–2019	1999–2005				1999–2010	1989–2009
FI05	FI	VUOSKOJÄRVI			1999–2016				1999-2001			1999–2015				1999–2019	1999–2015					1989–2009
FI06	FI	PALLASJÄRVI			2013–2019				1995–2019			2004–2019	2007-2016			2014–2019	2004–2019			2013–2019	2016–2019
IE
IE01	IE	BRACKLOON WOOD							1991–1996				1991–1998			1991–2016			1992–1997	1991–2015	1991–2011
IT
IT01	IT	RENON-RITTEN	2000–2019		1999–2019				1995–2010	1999–2013			2000–2000	1993–2011		1993–2014	2000–2013	1995–2011	1994–2013	1994–2013	1994–2013	2009–2009	2005–2009
IT02	IT	MONTICOLO-MONTIGGL			1999–2013				1995–2001	1999–2013			2000–2000	1993–2011		1993–2014		1995–2010	1994–2013	1994–2013	1994–2013
IT03	IT	PASSO LAVAZE	2000–2019		1998–2019				1999–2005	1998–2019						1997–2013	2001–2013		1998–2000	1998–2007	1997–2013	2009–2009	1999–2009
IT04	IT	POMAROLO			1998–2000					1998–2000						1998–2000			1998–2000	1998–2000	1998–2000
IT05	IT	SELVA PIANA	2000–2019		1998–2019				1999–2019	1998–2019						1998–2019			1998–2019	2002–2008	1998–2019	2009–2009	1999–2009
IT06	IT	PIANO LIMINA	2000–2016		1999–2015				2001–2019	1998–2009						1997–2019			1997–2019	2019–2019	1997–2019	2009–2009	1999–2009
IT07	IT	CARREGA	2000–2019		1998–2019				1999–2019	1998–2019						1997–2019	1997–2013		1997–2000	2019–2019	1997–2019	2009–2009	1999–2009
IT08	IT	BRASIMONE	2000–2006		1998–2008				1999–2005	1998–2009						1997–2006	1997–2006		1998–2006	2006–2006	1997–2006		1999–2005
IT09	IT	MONTE RUFENO	2000–2019		1998–2019				1999–2019	1998–2019						1997–2019	1997–2014		1997–2000	2002–2008	1997–2019	2009–2009	1999–2009
IT10	IT	VAL MASINO	2000–2015		1998–2015				1999–2005	1998–2009						1997–2015				2005–2007	1997–2015	2009–2009	1999–2009
IT11	IT	ROTI	2000–2011						2005–2005	1998–2009						1997–2012					1997–2012	2009–2009	1999–2009
IT12	IT	COLOGNOLE	2000–2015		1998–2001				2003–2005	1998–2009						1998–2015			1998–2000		1998–2015	2009–2009	1999–2009
IT13	IT	LA THUILE	1998–2015		1998–2019				1999–2005	1998–2009						2009–2015					2009–2015		1999–2008
LT
LT01	LT	AUKSTAITIJA	1999–2019	2001–2019	1999–2013			2002–2019	2006–2019	2000–2019	1999–2019		1999–2019		2006–2010	1999–2019	1999–2019	2000–2005		1999–2019	2000–2019	2002–2018	2002–2015
LT03	LT	ZEMAITIJA	1999–2019	2001–2019	1990–2013			2002–2019	2006–2019	2000–2019	1999–2019		1999–2019		2006–2010	1999–2019	1999–2019	2000–2005		1999–2019	2000–2019	2002–2018	2002–2015
LV
LV01	LV	RUCAVA	1999–2009	2001–2008	1999–2008			2000–2006	1999–2008	1999–2008	1999–2007		1999–2008			1999–2009	1999–2009	1996–2003	1999–2009	1999–2009	1999–2009	2000–2006
LV02	LV	ZOSENI (TAURENE)	1999–2009	2001–2008	1999–2008			2000–2006	1999–2008	1999–2008	1999–2008		1999–2008			1999–2009	1999–2009	1994–2003	1999–2009	1999–2009	1999–2009	2000–2006	2001–2001
NO
NO01	NO	BIRKENES	1999–2019		1999–2019				1986–2017	1999–2018			1987–2002			1999–2019	1999–2019			1986–2019	1992–2019	1991–2018
NO02	NO	KÅRVATN	1999–2019						1989–2009	1999–2010			1989–2002			1999–2019	1999–2019			1989–2010	1992–2011	1991–2009
NO03	NO	LANGTJERN	1987–1997						1986–2003				1987–2002			1977–2019	1987–2019			1991–2003	1992–2003
PL
PL01	PL	Puszcza Borecka	2016–2019		2006–2019							2016–2019	2006–2019			2016–2019		2017–2017		2010–2019	2016–2019	2016–2016
PL05	PL	Wigry	2016–2019		2006–2019								2005–2019			2016–2019	2016–2019	2019–2019		2006–2019	2016–2019	2016–2016
PL06	PL	Parsenta	2016–2019		1994–2019								2010–2019			1994–2019	1994–2019			2010–2019	1995–2019
PL07	PL	Pojezierze Chelminskie	2016–2018		2016–2019											2016–2019	2016–2019	2018–2018
PL08	PL	Kampinos	2016–2019		2009–2019								2010–2019			2016–2019	2016–2019	2016–2016		2012–2019	2016–2019	2016–2016
PL09	PL	Lysogory	2016–2019		2005–2019								2005–2019			2016–2019	2016–2019			2005–2019	2016–2019	2016–2016
PL10	PL	Beskidy	2016–2019		1994–2019								2009–2019			1994–2019	1994–2019			2012–2019	2001–2019	2016–2016
PL11	PL	Wolin	2016–2019		2016–2019								2016–2019			2016–2019	2016–2019			2016–2019	2016–2019
PL12	PL	Roztocze	2016–2019		2016–2019								2016–2019			2016–2019	2016–2019			2016–2019	2016–2019	2016–2016
RU
RU03	RU	CAUCASUS BR	1999–2019
RU04	RU	OKA-TERRACE BR	1999–2019		1994–2006					2002–2019												2002–2002
RU12	RU	ASTRAKHAN BR	1999–2019
RU13	RU	CENTRAL FOREST BR								2009–2019												2018–2018
RU14	RU	VORONEZH BR	1999–2019
RU16	RU	VELIKIY ISLAND								2007–2019
RU47	RU	Kursk								2018–2019
SE
SE04	SE	GÅRDSJÖN F1	1999–2019	2000–2019	1996–2019		1991–2015	2001–2016	1999–2019	1999–2001	1996–2019		1996–2019	1999–2019		1996–2019	1996–2019	1995–2010		1996–2019	1996–2019	2000–2019	1991–2015
SE14	SE	ANEBODA	1999–2019	1999–2019	1999–2019		1996–2016	1997–2017	1999–2019	1999–2001	1999–2020		1999–2019	1999–2019		1999–2019	1999–2019	1996–2011		1999–2019	1999–2019	1999–2019	2006–2016
SE15	SE	KINDLA	1999–2019	1999–2019	1999–2019		1998–2018	1998–2018	1999–2019	1999–2001	1999–2020		1999–2019	1999–2019		1999–2019	1999–2019	1996–2012		1999–2019	1999–2019	1999–2019	1998–2018
SE16	SE	GAMMTRATTEN	1999–2019	2000–2019	1999–2019		1999–2019	2000–2015	1999–2019	2000–2001	2000–2020		2000–2019	2000–2019		1999–2019	1999–2019	1999–2018		2000–2019	1999–2019	1999–2019	1999–2019
			Grey box indicates data available by request from ICP IM Programme Centre
